# Supplementary material for: Suppression of Pathological Allergen-Specific B Cells by Protein-Engineered Molecules in a Mouse Model of Chronic House Dust Mite Allergy
Source: Int J Mol Sci. 2024 Dec 20;25(24):13661. doi: 10.3390/ijms252413661 (PMC11728213; doi:10.3390/ijms252413661)
Supplement: Supplementary file 1 [file ijms-25-13661-s001.zip]

Archive with 1 entries (1 files):
- ijms-3340004-supplementary.pdf
